# Supplementary material for: Luteolin and Vernodalol as Bioactive Compounds of Leaf and Root Vernonia amygdalina Extracts: Effects on α-Glucosidase, Glycation, ROS, Cell Viability, and In Silico ADMET Parameters
Source: Pharmaceutics. 2023 May 19;15(5):1541. doi: 10.3390/pharmaceutics15051541 (PMC10224510; doi:10.3390/pharmaceutics15051541)
Supplement: Supplementary file 1 [file pharmaceutics-15-01541-s001.zip]

Archive with 1 entries (1 files):
- pharmaceutics-2338614-supplementary.pdf
